# Supplementary material for: Identification of effector CEP112 that promotes the infection of necrotrophic Alternaria solani
Source: BMC Plant Biol. 2022 Sep 29;22:466. doi: 10.1186/s12870-022-03845-w (PMC9520946; doi:10.1186/s12870-022-03845-w)
Supplement: Supplementary file 2 — Additional file 2. [file 12870_2022_3845_MOESM2_ESM.xlsx]

## Sheet: Sheet1
Table S2
Primers and Sequence used for this study.
Primer	Sequence（5’→3’）	Purpose
AsCEP112FL Primer-F	TTGTAAAACGACGGCCAGTGATGCAGTTCACCACCGCCCT	Primers used to amplify the AsCEP112 (FL/NSP) gene for ligation of pUC19
AsCEP112FL Primer-R	CCTGCAGGTC GACTCTAGAGAGCAATGGCGCTGGTGGCGT	Primers used to amplify the AsCEP112 (FL/NSP) gene for ligation of pUC19
AsCEP112NSP Primer-F	TTGTAAAACGACGGCCAGTGATGGCTTCCGACCTCGGTGCCTTC	Primers used to amplify the AsCEP112 (FL/NSP) gene for ligation of pUC19
AsCEP112FL Primer-F	GGACTGGTACCCGGGATGCAGTTCACCACCGCCCT	Primers used to amplify the AsCEP112 (FL/NSP) gene for ligation of pCAMBIA-1301
AsCEP112FL Primer-R	CCCTTGCTCACCATGAGCAATGGCGCTGGTGGCGT	Primers used to amplify the AsCEP112 (FL/NSP) gene for ligation of pCAMBIA-1301
AsCEP112NSP Primer-F	GGACTGGTACCCGGGATGGCTTCCGACCTCGGTGCCTTC	Primers used to amplify the AsCEP112 (FL/NSP) gene for ligation of pCAMBIA-1301
AsCEP112-LR Primer-F	AAACGACGGCCAGTGAAACACGCAAGAGTAAGAGG	Primers for amplifying upstream sequences of AsCEP112
AsCEP112-LR Primer-R	CCCAAAAATGCTCCTAGGTTGGATATTGTTGTTGG	Primers for amplifying upstream sequences of AsCEP112
AsCEP112-RR Primer-F	ATTCCGTCACCAGCCATGAAGACGCACAGGAGA	Primers for amplifying downstream sequences of AsCEP112
AsCEP112-RR Primer-R	AGGTCGACTCTAGAGACTGGCTTTCCACTTCTCA	Primers for amplifying downstream sequences of AsCEP112
Hyg Primer-F	AACAATATCCAACCTAGGAGCATTTTTGGGCTTGGCT	Primers for amplifying the Hyg gene
Hyg Primer-R	CCTGTGCGTCTTCATGGCTGGTGACGGAATTTTC	Primers for amplifying the Hyg gene
KN112 Primer-F	AACAATATCCAACCTATGATTGAACAAGATGGATT	Primers required for the construction of the AsCEP112 revertant strains
KN112 Primer-R	CCTGTGCGTCTTCATTCAGAAGAACTCGTCAAGAA	Primers required for the construction of the AsCEP112 revertant strains
Signal peptide Primer-F	TTTTAATTAAGAATTATGCAGTTCACCACCGCCCT	Primers used to amplify AsCEP112 for ligation of pSUC2
Signal peptide Primer-R	TAGGGAGAACCTCGAAGCAATGGCGCTGGTGGCGT	Primers used to amplify AsCEP112 for ligation of pSUC2
qRT-PCR Primer-F	AGTCTTCCCTTCCATCGTCG	Fluorescent quantitative ACTIN primers	E=99.18%
qRT-PCR Primer-R	CTTCTCCATGTCGTCCCAGT	Fluorescent quantitative ACTIN primers
qRT-PCR Primer-F	TATGATGGCGAGACCGTCAAG	Fluorescent quantitative AsCEP112primers	E=94.3%
qRT-PCR Primer-R	CTGGCACTACCTTGGACGAAA	Fluorescent quantitative AsCEP112primers
qRT-PCR Primer-F	AACATGGGGTGAAGGCAGAG	Fluorescent quantitative SEN4 primers	E=91.07%
qRT-PCR Primer-R	ATTGCCAGGGACAAGCTTGA	Fluorescent quantitative SEN4 primers
qRT-PCR Primer-F	GAGGACTCTTGGACACTGCC	Fluorescent quantitative SAG12 primers	E=90.32%
qRT-PCR Primer-R	GCAGACACCATCTTCTCCCC	Fluorescent quantitative SAG12 primers
qRT-PCR Primer-F	CAACGGGCTCTTCTCACACT	Fluorescent quantitative DHAR1 primers	E=95.1%
qRT-PCR Primer-R	GTCACCCACTTGTCGTCGAT	Fluorescent quantitative DHAR1 primers
qRT-PCR Primer-F	GACCCTGATGTTGATGTTCGCT	Fluorescent quantitative PP2A primers	E=93.14%
qRT-PCR Primer-R	GAGGGATTTGAAGAGAGATTTC	Fluorescent quantitative PP2A primers
Squence
AsCEP112 Protein	MQFTTALFALAAATAVNAASDLGAFNVTIMTSSAANGWNSRTVLADYASDAYAGDDVIRAVCKYEYNPTANPRESSSCEPNTFSYEYDGETVKVQQVVEKPNPMTVFGESPLELVFVQGSARSYKGNAIFDATSAIA
AsCP112 gDNA	ATGCAGTTCACCACCGCCCTCTTCGCTCTCGCTGCCGCGACCGCCGTCAACGCCGCTTCCGACCTCGGTGCCTTCAACGTGACCATCATGACCTCTAGCGCCGCCAACGGCTGGAACTCGCGCACTGTCCTCGCAGACTACGCTTCCGACGCCTACGCTGGCGACGACGTTATCCGCGCCGTTTGCAAGTACGAGTACAACCCCACGGCCAACCCCCGGGAGTCGTCGAGCTGCGAGCCCAACACCTTCTCTTACGAGTATGATGGCGAGAGTAAGTAATTCCTTGGTTGAGCCTCTGGTATCCTGGTATCAAAGTACCGGGGTGTATACGTGTGTGTGTTTTCCGAGCGATATGCTAACAACAAAACAGCCGTCAAGGTCCAGCAGGTCGTCGAGAAG…
AsCP112 cDNA	ATGCAGTTCACCACCGCCCTCTTCGCTCTCGCTGCCGCGACCGCCGTCAACGCCGCTTCCGACCTCGGTGCCTTCAACGTGACCATCATGACCTCTAGCGCCGCCAACGGCTGGAACTCGCGCACTGTCCTCGCAGACTACGCTTCCGACGCCTACGCTGGCGACGACGTTATCCGCGCCGTTTGCAAGTACGAGTACAACCCCACGGCCAACCCCCGGGAGTCGTCGAGCTGCGAGCCCAACACCTTCTCTTACGAGTATGATGGCGAGACCGTCAAGGTCCAGCAGGTCGTCGAGAAGCCCAACCCCATGACCGTCTTCGGCGAGTCTCCTCTTGAGCTTGTTTTCGTCCAAGGTAGTGCCAGAAGCTACAAGGGCAACGCCATCTTCGACGCCACC…
