# Supplementary material for: Identification of effector CEP112 that promotes the infection of necrotrophic Alternaria solani
Source: BMC Plant Biol. 2022 Sep 29;22:466. doi: 10.1186/s12870-022-03845-w (PMC9520946; doi:10.1186/s12870-022-03845-w)
Supplement: Supplementary file 3 — Additional file 3. [file 12870_2022_3845_MOESM3_ESM.xlsx]

## Sheet: 1 independent replicate
Table S3
Expression patterns of the AsCEP112 gene during the infection of potato leaves
	actin	cep112	$CT	CEP112	AVE	CEP112	ave	cep112	$$CT	CEP112	2^(-$$CT)	CEP112	P值	CEP112
hyphae1-1	19.7	23.32		3.62		3.76		3.64167
hyphae1-2	19.7	23.6		3.9
hyphae2-1	19.7	23.63		3.93		4.07
hyphae2-2	19.7	23.91		4.21
hyphae3-1	19.82	22.8		2.98		3.095
hyphae3-2	19.58	22.79		3.21
12h1-1	27.39	30.02		2.63		1.96		1.955		-1.68667		3.21912		0.00766394
12h1-2	28.9	30.19		1.29
12h2-1	27.65	29.07		1.42		2.265
12h2-2	27.01	30.12		3.11							1.68667
12h3-1	28.47	29.77		1.3		1.64
12h3-2	28.35	30.33		1.98
24h1-1	30.18	27.89		-2.29		-2.605		-1.52		-5.16167		35.7945		0.00903448
24h1-2	31.07	28.15		-2.92
24h2-1	28.67	29		0.33		0.58
24h2-2	27.93	28.76		0.83							5.16167
24h3-1	30.92	28.47		-2.45		-2.535
24h3-2	31.1	28.48		-2.62
48h1-1	29.67	26.64		-3.03		-3.085		-4.545		-8.18667		291.362		0.000479119
48h1-2	29.37	26.23		-3.14
48h2-1	33.13	27.04		-6.09		-5.205
48h2-2	31.42	27.1		-4.32							8.18667
48h3-1	33.58	28.5		-5.08		-5.345
48h3-2	33.68	28.07		-5.61
72h1-1	33.838	23.1		-10.738		-10.414		-9.978		-13.6197		12587.2		5.67221e-06
72h1-2	32.9	22.81		-10.09
72h2-1	33.7	24.8		-8.9		-9.37
72h2-2	34.63	24.79		-9.84							13.6197
72h3-1	33.75	23.96		-9.79		-10.15
72h3-2	34.21	23.7		-10.51

## Sheet: 2 independent replicate
Table S3
Expression patterns of the AsCEP112 gene during the infection of potato leaves
	actin	cep112	$CT	CEP112	AVE	CEP112	AVE	CEP112	$$CT	CEP112	2^(-$$CT)	CEP112	P值	CEP112
hyphae1-1	19.29	24.99		5.7		5.97		6.09833
hyphae1-2	19.29	25.53		6.24
hyphae2-1	19.21	25.66		6.45		5.865
hyphae2-2	19.82	25.1		5.28
hyphae3-1	19.15	25.51		6.36		6.46
hyphae3-2	18.98	25.54		6.56
12h1-1	25.75	30.78		5.03		4.71		4.30325		-1.79508		3.47036		0.00281942
12h1-2	26.09	30.48		4.39
12h2-1	26.32	30.3475		4.0275		4.12875
12h2-2	26.62	30.85		4.23							1.79508
12h3-1	26.128	30.38		4.252		4.071
12h3-2	25.86	29.75		3.89
24h1-1	27.71	26.21		-1.5		-1.12		-0.126667		-6.225		74.8017		0.00456918
24h1-2	27.77	27.03		-0.74
24h2-1	28.62	26.95		-1.67		-1.27
24h2-2	27.92	27.05		-0.87							6.225
24h3-1	25.05	26.98		1.93		2.01
24h3-2	25.54	27.63		2.09
48h1-1	29.52	26.67		-2.85		-3.05		-2.72167		-8.82		451.944		2.63506e-05
48h1-2	29.7	26.45		-3.25
48h2-1	30.94	27.81		-3.13		-3.115
48h2-2	30.43	27.33		-3.1							8.82
48h3-1	29.08	27.05		-2.03		-2
48h3-2	29.08	27.11		-1.97
72h1-1	32.73	22.22		-10.51		-10.39		-9.55833		-15.6567		51656.7		4.80963e-05
72h1-2	33.65	23.38		-10.27
72h2-1	32.59	24.69		-7.9		-7.925
72h2-2	32.67	24.72		-7.95							15.6567
72h3-1	33.66	23.74		-9.92		-10.36
72h3-2	33.61	22.81		-10.8

## Sheet: 3 independent replicate
Table S3
Expression patterns of the AsCEP112 gene during the infection of potato leaves
	actin	cep112	$CT	CEP112	AVE	CEP112	ave	cep112	$$CT	CEP112	2^(-$$CT)	CEP112	P值	CEP112
hyphae1-1	19.7	23.1		3.4		3.455		2.83333
hyphae1-2	19.7	23.21		3.51
hyphae2-1	19.7	21.39		1.69		1.775
hyphae2-2	19.7	21.56		1.86
hyphae3-1	19.82	23.03		3.21		3.27
hyphae3-2	19.58	22.91		3.33
12h1-1	27.39	27.34		-0.05		-0.36		0.408333		-2.425		5.37029		0.0432764
12h1-2	27.9	27.23		-0.67
12h2-1	27.65	27.3		-0.35		-0.09
12h2-2	27.01	27.18		0.17							2.425
12h3-1	26.47	28.07		1.6		1.675
12h3-2	26.35	28.1		1.75
24h1-1	30.18	27.4		-2.78		-3.525		-2.595		-5.42833		43.0617		0.0175997
24h1-2	31.07	26.8		-4.27
24h2-1	28.67	28.59		-0.08		-0.05
24h2-2	27.93	27.91		-0.02							5.42833
24h3-1	33.92	29.45		-4.47		-4.21
24h3-2	33.1	29.15		-3.95
48h1-1	29.67	26.91		-2.76		-3.195		-4.33833		-7.17167		144.174		0.000790333
48h1-2	30.37	26.74		-3.63
48h2-1	33.13	27.51		-5.62		-4.8
48h2-2	31.42	27.44		-3.98							7.17167
48h3-1	33.58	28.3		-5.28		-5.02
48h3-2	33.68	28.92		-4.76
72h1-1	33.838									-13.085		8689.15		0.0393586
72h1-2	32.9
72h2-1	33.7
72h2-2	34.63										13.085
72h3-1	33.75
72h3-2	34.21
	actin	cep127	$CT	CEP127	AVE	CEP127	AVE	CEP127	$$CT	CEP127	2^(-$$CT)	CEP127	P值	CEP127
hyphae1-1	19.62	22.94		3.32		3.105		2.93167
hyphae1-2	19.59	22.48		2.89
hyphae2-1	19.04	21.67		2.63		2.505
hyphae2-2	19.09	21.47		2.38
hyphae3-1	18.37	22.09		3.72		3.185
hyphae3-2	18.64	21.29		2.65
72h1-1	33.63	24.88		-8.75		-8.225		-8.185		-11.1167		2220.5		3.31443e-06
72h1-2	32.61	24.91		-7.7
72h2-1	34.01	25.02		-8.99		-7.795
72h2-2	33.18	26.58		-6.6							11.1167
72h3-1	33.53	25.08		-8.45		-8.535
72h3-2	34.65	26.03		-8.62

## Sheet: Sheet4
Table S3
Expression levels of senescence- and oxidative stress-associated genes
		ACTIN	SEN4	SAG12	DHAR1	$CT	SEN4	SAG12	DHAR1	2^(-$CT)	SEN4	SAG12	DHAR1	2^(-$CT)	SEN4	SAG12	DHAR1	2^(-$$CT)	SEN4	SAG12	DHAR1	2^(-$$CT)	SEN4	SAG12	DHAR1
EV	EV1	22.327	23.1993	24.1772	28.1831		0.872286	1.85015	5.8561		0.54628	0.277364	0.0172639		0.405778	0.248934	0.0260745		1.34625	1.11421	0.662099		1	1	1
		21.7788	23.1252	24.2496	28.1225		1.34634	2.47074	6.3436		0.393288	0.180399	0.0123136						0.969218	0.724685	0.472246
	EV2	22.9461	24.6884	24.346	27.4178		1.74232	1.39993	4.47176		0.298889	0.378948	0.0450678						0.736581	1.52228	1.72842
		22.0404	24.8182	24.1872	27.2112		2.77777	2.14679	5.17079		0.145817	0.225815	0.0277611						0.35935	0.907128	1.06468
	EV3	23.1366	23.9439	25.2616	28.3005		0.807303	2.12504	5.16393		0.571449	0.229245	0.0278935						1.40828	0.920907	1.06976
		22.9096	23.9717	25.2184	28.1668		1.06206	2.30876	5.2572		0.478948	0.201833	0.0261472						1.18032	0.810791	1.00279
AsCEP112	112-1	25.9028	24.4025	22.8267	28.8762		-1.50031	-3.07617	2.97339		2.82904	8.43371	0.127327		2.11968	4.92046	0.121268		6.97188	33.8793	4.88321		5.22375	19.7661	4.65081
		25.7042	24.8095	23.107	28.8215		-0.894694	-2.59714	3.11729		1.85922	6.05085	0.11524						4.58185	24.307	4.41962
	112-2	25.1454	23.7305	23.3344	28.3989		-1.41487	-1.81101	3.25351		2.66636	3.50887	0.104856						6.57097	14.0956	4.02141
		24.7801	23.7492	23.5582	28.4144		-1.03086	-1.22191	3.63425		2.04324	2.33255	0.0805345						5.03536	9.37014	3.08863
	112-3	25.5241	24.5665	23.0805	28.1375		-0.957591	-2.44359	2.61345		1.94206	5.43993	0.163408						4.78602	21.8529	6.26696
		25.2421	24.7794	23.3326	28.1179		-0.462777	-1.90952	2.87577		1.37819	3.75685	0.136241						3.39641	15.0917	5.22505
EV	EV1	20.7456	23.2616	23.0116	28.225		2.516	2.266	7.47936		0.174827	0.207906	0.00560386		0.260689	0.176582	0.00683641		0.670636	1.17739	0.819707		0.587974	1.04641	1.04353
		20.3559	23.4056	25.431	27.418		3.04975	5.07508	7.06213		0.120763	0.0296652	0.00748318						0.463246	0.167997	1.09461
	EV2	20.9259	23.5673	22.8714	28.0281		2.64142	1.94548	7.10217		0.160271	0.259629	0.00727839						0.614797	1.4703	1.06465
		20.8984	23.5672	22.9458	27.8337		2.66885	2.04746	6.93533		0.157252	0.24191	0.00817065						0.603217	1.36996	1.19517
	EV3	20.5061	21.3841	23.0456	27.6706		0.877941	2.53941	7.16447		0.544143	0.172013	0.00697075						2.08733	0.974124	1.01965
		20.3038	21.6011	23.0565	27.8071		1.29733	2.75273	7.5033		0.406877	0.14837	0.00551166						1.56078	0.840231	0.806221
AsCEP112	112-1	22.6898	22.7802	22.0878	28.1483		0.0903707	-0.601948	5.45849		0.939281	1.51776	0.0227421		1.59734	2.98363	0.0289134		3.60307	8.59524	3.32661		7.32528	21.2086	4.67849
		22.5751	22.5661	22.0858	28.0298		-0.00898616	-0.489315	5.45469		1.00625	1.40378	0.0228021						3.85996	7.94972	3.33539
	112-2	22.4284	22.8857	22.3408	27.4425		0.457344	-0.0875698	5.01412		0.728326	1.06258	0.0309456						2.79385	6.01748	4.52659
		22.4151	22.7807	21.5465	27.8909		0.365568	-0.868629	5.47583		0.776163	1.82593	0.0224703						2.97735	10.3404	3.28686
	112-3	24.0128	22.4368	21.2002	28.6504		-1.57603	-2.81258	4.6376		2.98148	7.0254	0.040174						11.4369	39.7855	5.87647
		23.7515	22.095	21.4106	28.6152		-1.6565	-2.34094	4.86369		3.15251	5.06633	0.0343465						12.093	28.691	5.02405
