# Supplementary material for: Identification of effector CEP112 that promotes the infection of necrotrophic Alternaria solani
Source: BMC Plant Biol. 2022 Sep 29;22:466. doi: 10.1186/s12870-022-03845-w (PMC9520946; doi:10.1186/s12870-022-03845-w)
Supplement: Supplementary file 4 — Additional file 4. [file 12870_2022_3845_MOESM4_ESM.xlsx]

## Sheet: Sheet1
Table S4
Primer Amplification Efficiency
concentration		150ng/uL	mean	30ng/uL	mean	6ng/uL	mean	1.2ng/uL	mean	240pg/uL	mean	48pg/uL	mean	9.6pg/uL	mean
Actin	Myc1	22.45	22.6	24.96	25.1	29.58	29.5367	32.02	31.8233	34.69	35.2833	36.68	36.76	37.35	37.4167
	Myc2	22.82	25.9633	25.27	28.0833	29.58	30.2767	31.58	32.0533	36.07	31.56	36.85	32.3767	37.38	31.4333
	Myc3	22.53	25.3933	25.07	27.4033	29.45	30.1767	31.87	32.1967	35.09	34.3467	36.75	33.9667	37.52	34.6567
AsCEP50	Myc1	26		28.04		30.63		33.85		31.53		32.31		30.66
	Myc2	26		28.08		29.95		30.33		31.6		32.42		31.97
	Myc3	25.89		28.13		30.25		31.98		31.55		32.4		31.67
AsCEP112	Myc1	25.3		27.36		30.17		31.9		34.3		34.35		35.29
	Myc2	25.47		27.46		30.19		32.59		34.45		33.66		33.89
	Myc3	25.41		27.39		30.17		32.1		34.29		33.89		34.79
									ng/ul	Actin	48h-3-As50	48h-4-As112
								6	150	22.6	26	25.3933
								5	30	25.1	28.06	27.4033
								4	6	29.5367	30.29	30.1767
								3	1.2	31.8233	32.09	32.1967
								2	0.24	35.2833	31.57	34.3467
								1	0.048	36.76	32.37	33.9667
										37.4167		34.6567
									1.04619
																-0.539077

## Sheet: Sheet2
Table S4
Primer Amplification Efficiency
PP2A					SEN4					SAG12					DHAR1
repeat		data			repeat		data			repeat		data			repeat		data
G07	SYBR	32.2217	32.4165		G09	SYBR	38.6138	38.4121		G11	SYBR	36.9382			H06	SYBR	29.8008	30.0642	29.9325
G08	SYBR	32.6113			G10	SYBR	38.2105			G12	SYBR	33.6885			H05	SYBR	34.9067	35.2712	35.0889
F07	SYBR	29.9016	30.3514		F09	SYBR	35.0935	35.3054		F11	SYBR	36.1763	36.6409		H04	SYBR	32.602	32.555	32.5785
F08	SYBR	30.8011			F10	SYBR	35.5172			F12	SYBR	37.1056			H03	SYBR	30.0916	30.3606	30.2261
E07	SYBR	28.2274	28.3282		E09	SYBR	32.3264	32.1712		E11	SYBR	33.2606	33.4561		H02	SYBR	28.0314	28.0971	28.0643
E08	SYBR	28.4291			E10	SYBR	32.016			E12	SYBR	33.6516			H01	SYBR	25.3613	25.2497	25.3055
D07	SYBR	26.0309	26.0067		D09	SYBR	30.0669	30.1535		D11	SYBR	30.9292	31.1582					EX-DHAR1	0.951003
D08	SYBR	25.9825			D10	SYBR	30.2401			D12	SYBR	31.3872
C07	SYBR	23.5183	23.5183		C09	SYBR	27.4101	27.4202		C11	SYBR	28.6453	28.7738
C08	SYBR				C10	SYBR	27.4303			C12	SYBR	28.9023
B07	SYBR	20.4954	20.5341		B09	SYBR	25.2629	25.1857		B11	SYBR	26.9244	26.476
B08	SYBR	20.5729			B10	SYBR	25.1085			B12	SYBR	26.0275
A07	SYBR	19.6624	19.7091		A09	SYBR	23.5673	23.541		A11	SYBR	25.185	25.2468
A08	SYBR	19.7557			A10	SYBR	23.5147			A12	SYBR	25.3086
								2.77071
							38.41					36.64
		30.35					35.31					33.46
		28.33					32.17					31.16
		26.01					30.15					28.77
		23.52					27.42					26.48
		20.53					25.19
							23.54				EX-SAG12	0.903164
	EX-PP2A	0.931423				EX-SEN4	0.910717
